# Supplementary material for: Mutation of Leaf Senescence 1 Encoding a C2H2 Zinc Finger Protein Induces ROS Accumulation and Accelerates Leaf Senescence in Rice
Source: Int J Mol Sci. 2022 Nov 21;23(22):14464. doi: 10.3390/ijms232214464 (PMC9696409; doi:10.3390/ijms232214464)
Supplement: Supplementary file 1 [file ijms-23-14464-s001.zip]

Archive with 22 entries (19 files):
- Melt curve/
- Melt curve/Actin and LS1/
- Melt curve/Actin and LS1/Actin.png
- Melt curve/Actin and LS1/LS1.png
- Melt curve/Senescence associated genes/
- Melt curve/Senescence associated genes/AOX1a.jpg
- Melt curve/Senescence associated genes/AOX1b.jpg
- Melt curve/Senescence associated genes/APX1.jpg
- Melt curve/Senescence associated genes/APX2.jpg
- Melt curve/Senescence associated genes/APX8.jpg
- Melt curve/Senescence associated genes/CATA.jpg
- Melt curve/Senescence associated genes/CATB.jpg
- Melt curve/Senescence associated genes/OsI57.jpg
- Melt curve/Senescence associated genes/OsI85.jpg
- Melt curve/Senescence associated genes/OsNAP.jpg
- Melt curve/Senescence associated genes/OsWRKY23.jpg
- Melt curve/Senescence associated genes/SAG12-2.jpg
- Melt curve/Senescence associated genes/SGR.jpg
- Melt curve/Senescence associated genes/SODA1.jpg
- Melt curve/Senescence associated genes/SODB.jpg
- Supplementary Material.pdf
- Table S4 qPCR data.xlsx
