# Supplementary material for: Mutation of Leaf Senescence 1 Encoding a C2H2 Zinc Finger Protein Induces ROS Accumulation and Accelerates Leaf Senescence in Rice
Source: Int J Mol Sci. 2022 Nov 21;23(22):14464. doi: 10.3390/ijms232214464 (PMC9696409; doi:10.3390/ijms232214464)
Supplement: Supplementary file 1 [file ijms-23-14464-s001.zip › Table S4 qPCR data.xlsx]

## Sheet: senescence associated genes1
	R893	ls1-1	ls1-2	R893	ls1-1	ls1-2	R893	ls1-1	ls1-2	R893	ls1-1	ls1-2	R893	ls1-1	ls1-2	R893	ls1-1	ls1-2	R893	ls1-1	ls1-2	R893	ls1-1	ls1-2	R893	ls1-1	ls1-2	R893	ls1-1	ls1-2	R893	ls1-1	ls1-2	R893	ls1-1	ls1-2	R893	ls1-1	ls1-2	R893	ls1-1	ls1-2	R893	ls1-1	ls1-2
Actin (Ct)	17.1287	18.074	17.6571	17.1287	18.074	17.6571	17.1287	18.074	17.6571	17.1287	18.074	17.6571	17.1287	18.074	17.6571	17.1287	18.074	17.6571	17.1287	18.074	17.6571	17.1287	18.074	17.6571	17.1287	18.074	17.6571	17.1287	18.074	17.6571	17.1287	18.074	17.6571	17.1287	18.074	17.6571	17.1287	18.074	17.6571	17.1287	18.074	17.6571	17.1287	18.074	17.6571
	17.0433	18.2174	17.653	17.0433	18.2174	17.653	17.0433	18.2174	17.653	17.0433	18.2174	17.653	17.0433	18.2174	17.653	17.0433	18.2174	17.653	17.0433	18.2174	17.653	17.0433	18.2174	17.653	17.0433	18.2174	17.653	17.0433	18.2174	17.653	17.0433	18.2174	17.653	17.0433	18.2174	17.653	17.0433	18.2174	17.653	17.0433	18.2174	17.653	17.0433	18.2174	17.653
	16.9314	18.1647	17.7969	16.9314	18.1647	17.7969	16.9314	18.1647	17.7969	16.9314	18.1647	17.7969	16.9314	18.1647	17.7969	16.9314	18.1647	17.7969	16.9314	18.1647	17.7969	16.9314	18.1647	17.7969	16.9314	18.1647	17.7969	16.9314	18.1647	17.7969	16.9314	18.1647	17.7969	16.9314	18.1647	17.7969	16.9314	18.1647	17.7969	16.9314	18.1647	17.7969	16.9314	18.1647	17.7969
average	17.0344	18.152	17.7024	17.0344	18.152	17.7024	17.0344	18.152	17.7024	17.0344	18.152	17.7024	17.0344	18.152	17.7024	17.0344	18.152	17.7024	17.0344	18.152	17.7024	17.0344	18.152	17.7024	17.0344	18.152	17.7024	17.0344	18.152	17.7024	17.0344	18.152	17.7024	17.0344	18.152	17.7024	17.0344	18.152	17.7024	17.0344	18.152	17.7024	17.0344	18.152	17.7024
Genes	25.695	25.4206	24.5599	24.5216	24.4125	23.7541	25.1745	24.4892	23.5222	27.1803	25.4675	24.8491	26.5266	26.6784	26.383	27.307	28.63	27.6117	26.8095	26.1342	25.5823	26.762	27.1308	26.938	27.7186	28.9162	27.6494	25.4123	25.3535	24.7651	24.4988	24.2135	23.3778	25.4721	26.6896	25.9115	26.664	27.6176	26.7482	23.3597	23.6326	23.0866	21.7345	23.4882	22.4029
	25.6223	25.4029	24.5819	24.3848	24.492	23.6321	25.0296	24.4348	23.5725	27.3433	25.4605	24.947	26.5632	26.9071	26.3724	27.603	28.6381	27.7694	26.8453	26.2164	25.6116	26.772	27.0275	27.111	27.9213	29.0862	27.732	25.4586	25.3212	24.7594	24.4061	24.3229	23.5464	25.8693	26.4878	25.7828	26.8109	27.3424	26.6946	23.4829	23.6112	23.1541	21.7689	23.5224	22.3691
	25.7413	25.5366	24.6336	24.2759	24.686	23.5919	25.0795	24.1902	23.3474	27.3232	25.492	24.8658	26.3821	26.9438	26.3449	27.5435	28.7556	27.6767	26.7533	26.2033	25.5253	26.6808	27.0629	27.1832	28.1014	28.9057	27.7805	25.1104	25.3373	24.6446	24.4693	24.2591	23.4791	25.9578	26.5381	25.7115	26.8286	27.1714	26.7896	23.2361	23.7823	23.0892	21.7953	23.5005	22.3887
average	25.6862	25.4534	24.5918	24.3941	24.5302	23.6594	25.0945	24.3714	23.4807	27.2823	25.4733	24.8873	26.4907	26.8431	26.3668	27.4845	28.6746	27.686	26.8027	26.1846	25.5731	26.7383	27.0737	27.0774	27.9138	28.9694	27.7206	25.3271	25.3373	24.723	24.4581	24.2652	23.4677	25.7664	26.5718	25.8019	26.7678	27.3771	26.7442	23.3596	23.6754	23.11	21.7662	23.5037	22.3869
Δct	8.65172	7.30135	6.88946	7.35967	6.37815	5.95701	8.06009	6.21934	5.77834	10.2478	7.32129	7.18494	9.45621	8.69104	8.66442	10.4501	10.5225	9.9836	9.76822	8.0326	7.87069	9.70383	8.92169	9.37502	10.8793	10.8174	10.0183	8.29266	7.18528	7.02066	7.42363	6.11316	5.76538	8.73196	8.4198	8.09955	9.73336	9.2251	9.0418	6.32512	5.52335	5.4076	4.73176	5.35169	4.68453
ΔΔct	0	-1.35037	-1.76226	-1.29205	-2.27357	-2.69471	-0.591631	-2.43238	-2.87338	1.59611	-1.33043	-1.46678	0.804486	0.0393176	0.0126967	1.79834	1.87081	1.33188	1.1165	-0.619117	-0.781026	1.05211	0.269971	0.7233	2.22758	2.16565	1.36655	-0.359063	-1.46644	-1.63106	-1.22809	-2.53856	-2.88634	0.080236	-0.231921	-0.552166	1.08164	0.573381	0.390085	-2.3266	-3.12837	-3.24412	-3.91996	-3.30003	-3.96719
2^-ΔΔct	1	2.54977	3.39229	2.44875	4.83518	6.47423	1.50695	5.39783	7.32782	0.330768	2.51478	2.76405	0.572566	0.973115	0.991238	0.287504	0.273419	0.397251	0.46121	1.53593	1.71835	0.482263	0.829336	0.60571	0.213516	0.222882	0.387817	1.28259	2.76339	3.0974	2.34256	5.8101	7.39391	0.945903	1.1744	1.46629	0.472491	0.67204	0.763085	5.01623	8.74445	9.47497	15.1365	9.84935	15.6402
8.65172	8.56626	7.34663	6.90277	7.39292	6.33849	6.09697	8.04583	6.41517	5.8651	10.0516	7.39349	7.19202	9.39791	8.60439	8.72587	10.1783	10.556	9.95459	9.68077	8.06022	7.92513	9.6333	9.05683	9.28087	10.5898	10.8422	9.99225	8.28362	7.27946	7.10795	7.37012	6.13952	5.72066	8.34338	8.61558	8.25434	9.53529	9.54358	9.09111	6.23098	5.55864	5.42943	4.60577	5.41422	4.74577
	8.57902	7.18554	6.92893	7.34158	6.27464	5.97911	7.98635	6.2174	5.91947	10.3001	7.24313	7.29395	9.51995	8.68967	8.71938	10.5597	10.4207	10.1164	9.802	7.99896	7.95862	9.72878	8.81006	9.45797	10.8781	10.8688	10.079	8.41537	7.10381	7.10635	7.36284	6.10551	5.89338	8.82605	8.2704	8.12977	9.76761	9.12501	9.04161	6.43967	5.39383	5.5011	4.72561	5.30504	4.71609
	8.80988	7.37188	6.83669	7.34452	6.52132	5.79495	8.14808	6.02545	5.55044	10.3918	7.32724	7.06884	9.45076	8.77905	8.548	10.6122	10.5909	9.8798	9.8219	8.03863	7.72834	9.7494	8.89818	9.38622	11.17	10.741	9.98356	8.17898	7.17257	6.84768	7.53794	6.09444	5.68211	9.02644	8.37342	7.91454	9.89719	9.00672	8.99269	6.3047	5.61758	5.29226	4.86391	5.33581	4.59173
	-0.0854552	-1.30509	-1.74895	-1.2588	-2.31323	-2.55475	-0.605886	-2.23655	-2.78662	1.3999	-1.25823	-1.4597	0.746187	-0.0473327	0.0741529	1.5266	1.90429	1.30287	1.02905	-0.591498	-0.726591	0.98158	0.405115	0.629154	1.93812	2.19052	1.34053	-0.368099	-1.37226	-1.54377	-1.2816	-2.5122	-2.93106	-0.308336	-0.0361419	-0.397378	0.883571	0.891858	0.439393	-2.42074	-3.09308	-3.22229	-4.04595	-3.2375	-3.90595
	-0.0727034	-1.46618	-1.72279	-1.31014	-2.37708	-2.67261	-0.665367	-2.43432	-2.73225	1.64835	-1.40859	-1.35777	0.868232	0.0379509	0.0676621	1.90799	1.76894	1.46469	1.15028	-0.652758	-0.693105	1.07706	0.158342	0.80625	2.22635	2.21711	1.42729	-0.236355	-1.54791	-1.54537	-1.28888	-2.54621	-2.75834	0.174328	-0.381322	-0.521945	1.11589	0.473285	0.389887	-2.21205	-3.25789	-3.15062	-3.92611	-3.34668	-3.93563
	0.158159	-1.27984	-1.81503	-1.3072	-2.1304	-2.85677	-0.50364	-2.62627	-3.10128	1.74008	-1.32448	-1.58288	0.79904	0.127334	-0.103725	1.96045	1.93921	1.22808	1.17018	-0.613094	-0.92338	1.09768	0.246456	0.734496	2.51827	2.08931	1.33184	-0.472735	-1.47915	-1.80404	-1.11378	-2.55728	-2.96961	0.374716	-0.278299	-0.737176	1.24547	0.354999	0.340974	-2.34702	-3.03414	-3.35946	-3.78781	-3.31591	-4.05999
	1.06102	2.47098	3.36113	2.39296	4.96994	5.87567	1.52191	4.71269	6.90012	0.378954	2.39202	2.75051	0.596177	1.03335	0.9499	0.347095	0.267147	0.40532	0.490033	1.50681	1.65472	0.506425	0.755176	0.646555	0.260955	0.219072	0.394876	1.29065	2.58876	2.91555	2.43108	5.70489	7.62672	1.23828	1.02537	1.31711	0.542024	0.53892	0.737445	5.35446	8.53316	9.33268	16.5178	9.43156	14.9902
	1.05169	2.76289	3.30075	2.47966	5.19486	6.3758	1.58597	5.40509	6.64491	0.319005	2.65477	2.56289	0.547818	0.974037	0.954183	0.266463	0.293425	0.362314	0.450537	1.57217	1.61676	0.473995	0.896054	0.571866	0.213699	0.215072	0.371828	1.17801	2.92392	2.91879	2.44338	5.84097	6.76619	0.88618	1.30254	1.43589	0.461407	0.720322	0.76319	4.63334	9.56582	8.88036	15.2012	10.173	15.3018
	0.896168	2.42813	3.51867	2.47462	4.37838	7.2439	1.41779	6.17429	8.58182	0.299354	2.50442	2.99567	0.574732	0.915521	1.07454	0.256949	0.260758	0.426885	0.444366	1.52954	1.89655	0.467266	0.842965	0.601028	0.174552	0.234992	0.397261	1.38774	2.78785	3.49196	2.16412	5.88597	7.83323	0.771257	1.21276	1.66691	0.421771	0.78187	0.789508	5.08771	8.19155	10.2635	13.8116	9.95838	16.6794
STD	0.0926011	0.182168	0.112511	0.0486671	0.421738	0.692313	0.0848847	0.731137	1.05237	0.0414655	0.131832	0.217026	0.0242312	0.0589161	0.0707595	0.0495283	0.0173131	0.0328734	0.0247772	0.0331813	0.151772	0.020938	0.0711476	0.0376423	0.0432651	0.0105379	0.0140462	0.104959	0.168568	0.331863	0.157802	0.0942809	0.565943	0.243341	0.14142	0.177875	0.0612794	0.126307	0.0260321	0.364608	0.715506	0.705252	1.35329	0.381535	0.898905
Genes	SGR			OsSAG12-2			Osl85			Osl57			OsWRKY23			OsNAP			AOX1a			AOX1b			APX1			APX2			SODB			SODA1			APX8			CatA			CatB
Samples	R893	ls1-1	ls1-2	R893	ls1-1	ls1-2	R893	ls1-1	ls1-2	R893	ls1-1	ls1-2	R893	ls1-1	ls1-2	R893	ls1-1	ls1-2	R893	ls1-1	ls1-2	R893	ls1-1	ls1-2	R893	ls1-1	ls1-2	R893	ls1-1	ls1-2	R893	ls1-1	ls1-2	R893	ls1-1	ls1-2	R893	ls1-1	ls1-2	R893	ls1-1	ls1-2	R893	ls1-1	ls1-2
2^-ΔΔct	1	2.54977	3.39229	2.44875	4.83518	6.47423	1.50695	5.39783	7.32782	0.330768	2.51478	2.76405	0.572566	0.973115	0.991238	0.287504	0.273419	0.397251	0.46121	1.53593	1.71835	0.482263	0.829336	0.60571	0.213516	0.222882	0.387817	1.28259	2.76339	3.0974	2.34256	5.8101	7.39391	0.945903	1.1744	1.46629	0.472491	0.67204	0.763085	5.01623	8.74445	9.47497	15.1365	9.84935	15.6402
STD	0.0926011	0.182168	0.112511	0.0486671	0.421738	0.692313	0.0848847	0.731137	1.05237	0.0414655	0.131832	0.217026	0.0242312	0.0589161	0.0707595	0.0495283	0.0173131	0.0328734	0.0247772	0.0331813	0.151772	0.020938	0.0711476	0.0376423	0.0432651	0.0105379	0.0140462	0.104959	0.168568	0.331863	0.157802	0.0942809	0.565943	0.243341	0.14142	0.177875	0.0612794	0.126307	0.0260321	0.364608	0.715506	0.705252	1.35329	0.381535	0.898905

## Sheet: senescence associated genes2
	R893	ls1-1	ls1-2	R893	ls1-1	ls1-2	R893	ls1-1	ls1-2	R893	ls1-1	ls1-2	R893	ls1-1	ls1-2	R893	ls1-1	ls1-2	R893	ls1-1	ls1-2	R893	ls1-1	ls1-2	R893	ls1-1	ls1-2	R893	ls1-1	ls1-2	R893	ls1-1	ls1-2	R893	ls1-1	ls1-2	R893	ls1-1	ls1-2	R893	ls1-1	ls1-2	R893	ls1-1	ls1-2
Actin (Ct)	16.8964	18.4851	17.4583	16.8964	18.4851	17.4583	16.8964	18.4851	17.4583	16.8964	18.4851	17.4583	16.8964	18.4851	17.4583	16.8964	18.4851	17.4583	16.8964	18.4851	17.4583	16.8964	18.4851	17.4583	16.8964	18.4851	17.4583	16.8964	18.4851	17.4583	16.8964	18.4851	17.4583	16.8964	18.4851	17.4583	16.8964	18.4851	17.4583	16.8964	18.4851	17.4583	16.8964	18.4851	17.4583
	17.0998	18.42	17.3771	17.0998	18.42	17.3771	17.0998	18.42	17.3771	17.0998	18.42	17.3771	17.0998	18.42	17.3771	17.0998	18.42	17.3771	17.0998	18.42	17.3771	17.0998	18.42	17.3771	17.0998	18.42	17.3771	17.0998	18.42	17.3771	17.0998	18.42	17.3771	17.0998	18.42	17.3771	17.0998	18.42	17.3771	17.0998	18.42	17.3771	17.0998	18.42	17.3771
	17.0677	18.5257	17.4733	17.0677	18.5257	17.4733	17.0677	18.5257	17.4733	17.0677	18.5257	17.4733	17.0677	18.5257	17.4733	17.0677	18.5257	17.4733	17.0677	18.5257	17.4733	17.0677	18.5257	17.4733	17.0677	18.5257	17.4733	17.0677	18.5257	17.4733	17.0677	18.5257	17.4733	17.0677	18.5257	17.4733	17.0677	18.5257	17.4733	17.0677	18.5257	17.4733	17.0677	18.5257	17.4733
average	17.0213	18.477	17.4362	17.0213	18.477	17.4362	17.0213	18.477	17.4362	17.0213	18.477	17.4362	17.0213	18.477	17.4362	17.0213	18.477	17.4362	17.0213	18.477	17.4362	17.0213	18.477	17.4362	17.0213	18.477	17.4362	17.0213	18.477	17.4362	17.0213	18.477	17.4362	17.0213	18.477	17.4362	17.0213	18.477	17.4362	17.0213	18.477	17.4362	17.0213	18.477	17.4362
Genes	25.613	25.6701	24.4814	24.4552	24.6126	23.6027	25.0932	24.6931	23.4104	27.2004	25.4512	24.8678	27.0472	26.9294	26.1684	27.6699	28.2186	28.0863	26.9649	26.2466	25.4209	26.6992	27.4525	26.4257	27.614	29.1684	27.7987	25.1184	25.4189	24.233	24.288	24.3158	23.4429	25.5185	26.7543	25.5753	26.8866	27.0978	26.7148	23.492	23.8681	22.9377	21.9868	23.2309	22.1584
	25.87	25.6311	24.4789	24.3742	24.3808	23.5582	25.4961	24.6039	23.2513	27.2499	25.4663	24.8521	26.2424	26.9643	26.2446	27.5791	28.3502	27.9869	26.8463	26.1347	25.2676	26.7056	27.4306	26.3434	27.671	29.1469	27.8267	25.1825	25.4905	24.2457	24.2301	24.3101	23.454	25.5266	26.7099	25.7458	26.7379	27.2871	26.7013	23.4792	23.9664	22.8155	22.0156	23.2338	22.1065
	25.4431	25.4937	24.2795	24.53	24.4935	23.5253	24.7556	24.5304	23.2532	27.321	25.5708	24.7634	26.3577	27.1937	26.201	27.6654	28.3791	27.8281	26.8043	26.035	25.4129	26.6195	27.3089	26.7738	27.683	29.1405	27.9221	25.3883	25.3248	24.4536	24.3101	24.2847	23.0656	25.6186	26.9883	25.6841	26.7474	27.1791	26.8105	23.3638	24.1039	22.8436	22.0272	23.2407	22.4015
average	25.642	25.5983	24.4133	24.4531	24.4956	23.5621	25.115	24.6091	23.305	27.2571	25.4961	24.8278	26.5491	27.0292	26.2047	27.6381	28.316	27.9671	26.8718	26.1388	25.3672	26.6748	27.3973	26.5143	27.656	29.1519	27.8491	25.2298	25.4114	24.3108	24.2761	24.3035	23.3208	25.5546	26.8175	25.6684	26.7906	27.188	26.7422	23.445	23.9795	22.8656	22.0099	23.2351	22.2221
Δct	8.62075	7.12131	6.97705	7.43185	6.01869	6.12587	8.09373	6.13218	5.86876	10.2358	7.01914	7.39156	9.52782	8.55221	8.76845	10.6169	9.83899	10.5309	9.85054	7.6618	7.93095	9.6535	8.92036	9.0781	10.6347	10.675	10.4129	8.20848	6.93443	6.87454	7.2548	5.82657	5.88462	8.5333	8.34054	8.23218	9.76934	8.71107	9.30597	6.42373	5.50252	5.4294	4.98862	4.75818	4.78591
ΔΔct	0	-1.49944	-1.6437	-1.1889	-2.60206	-2.49488	-0.527022	-2.48857	-2.75199	1.61508	-1.60161	-1.22919	0.907075	-0.0685418	0.147701	1.99611	1.21825	1.91013	1.22979	-0.958952	-0.689802	1.03276	0.299613	0.457349	2.01397	2.05421	1.79217	-0.412272	-1.68632	-1.74621	-1.36595	-2.79418	-2.73613	-0.0874512	-0.280213	-0.388573	1.14859	0.0903191	0.685218	-2.19702	-3.11823	-3.19135	-3.63213	-3.86257	-3.83484
2^-ΔΔct	1	2.82732	3.12466	2.27978	6.07153	5.63683	1.44095	5.6122	6.73646	0.326447	3.03481	2.34435	0.533265	1.04866	0.902688	0.250675	0.429805	0.266069	0.426379	1.9439	1.61306	0.488776	0.812471	0.728323	0.247591	0.24078	0.288737	1.33078	3.21835	3.35475	2.57747	6.93637	6.66281	1.06249	1.21437	1.3091	0.451065	0.939315	0.621912	4.58531	8.68322	9.13465	12.3988	14.5462	14.2693
8.62075	8.71657	7.18495	7.02303	7.55878	6.12744	6.14436	8.19686	6.20794	5.95203	10.304	6.96608	7.40948	10.1509	8.4443	8.71005	10.7735	9.73343	10.628	10.0685	7.76146	7.96257	9.80281	8.96735	8.96741	10.7176	10.6833	10.3403	8.22199	6.93378	6.77463	7.3916	5.83066	5.98457	8.62216	8.26916	8.11696	9.99023	8.61272	9.25649	6.59563	5.38302	5.47933	5.09042	4.74577	4.70002
	8.77023	7.21106	7.10185	7.27445	5.96082	6.18117	8.39634	6.18392	5.87427	10.1501	7.04628	7.47505	9.14258	8.54434	8.86757	10.4793	9.9302	10.6098	9.74651	7.71472	7.89058	9.60583	9.0106	8.96633	10.5712	10.7269	10.4496	8.08277	7.07049	6.86868	7.13035	5.89008	6.07697	8.42681	8.28992	8.36876	9.63808	8.86712	9.32421	6.37941	5.54638	5.43848	4.91587	4.8138	4.72943
	8.37544	6.96794	6.80627	7.46234	5.9678	6.05206	7.68798	6.00469	5.77998	10.2533	7.04507	7.29015	9.29004	8.66798	8.72773	10.5977	9.85335	10.3548	9.73661	7.50921	7.93969	9.55188	8.78313	9.30055	10.6153	10.6147	10.4488	8.32067	6.79902	6.98032	7.24243	5.75897	5.59231	8.55092	8.46252	8.2108	9.67971	8.65336	9.3372	6.29615	5.57816	5.37039	4.95956	4.71497	4.92826
	0.0958261	-1.4358	-1.59772	-1.06197	-2.49331	-2.47638	-0.423892	-2.41281	-2.66872	1.6833	-1.65467	-1.21126	1.53011	-0.176448	0.0893019	2.15277	1.11269	2.00721	1.44775	-0.85929	-0.658177	1.18206	0.346606	0.34666	2.09684	2.06254	1.7196	-0.398762	-1.68697	-1.84612	-1.22914	-2.79009	-2.63618	0.00141184	-0.351587	-0.503788	1.36949	-0.00802892	0.635742	-2.02512	-3.23773	-3.14142	-3.53033	-3.87498	-3.92073
	0.149483	-1.40969	-1.5189	-1.3463	-2.65993	-2.43958	-0.224408	-2.43683	-2.74648	1.52935	-1.57447	-1.1457	0.521828	-0.0764108	0.246818	1.85859	1.30945	1.98909	1.12576	-0.906028	-0.730168	0.985079	0.389854	0.345586	1.95046	2.10612	1.82886	-0.537974	-1.55026	-1.75207	-1.4904	-2.73067	-2.54378	-0.193937	-0.330827	-0.251985	1.01733	0.246372	0.70346	-2.24134	-3.07437	-3.18227	-3.70488	-3.80695	-3.89132
	-0.245309	-1.65281	-1.81448	-1.15841	-2.65294	-2.56869	-0.932767	-2.61606	-2.84077	1.63259	-1.57568	-1.3306	0.669288	0.0472335	0.106984	1.97697	1.2326	1.73408	1.11586	-1.11154	-0.681062	0.931127	0.162378	0.679802	1.9946	1.99397	1.82805	-0.300079	-1.82173	-1.64043	-1.37832	-2.86178	-3.02844	-0.0698282	-0.158226	-0.409947	1.05897	0.0326147	0.716452	-2.3246	-3.04259	-3.25036	-3.66119	-3.90578	-3.69249
	0.935736	2.70532	3.02665	2.08778	5.63067	5.56501	1.34154	5.32511	6.35864	0.31137	3.14851	2.31541	0.346251	1.1301	0.939978	0.22488	0.462432	0.248753	0.366593	1.81414	1.57809	0.440722	0.786432	0.786403	0.233769	0.239394	0.303634	1.31838	3.2198	3.59531	2.34428	6.91673	6.21682	0.999022	1.27596	1.41793	0.387029	1.00558	0.64361	4.07026	9.43307	8.82392	11.5541	14.6719	15.1445
	0.901574	2.65681	2.86572	2.54259	6.32002	5.42483	1.1683	5.41451	6.71076	0.346433	2.97825	2.21254	0.696489	1.05439	0.842753	0.275745	0.403475	0.251897	0.45826	1.87388	1.65883	0.505198	0.763207	0.786988	0.258734	0.232271	0.281486	1.45193	2.9287	3.36842	2.80966	6.63765	5.83114	1.14388	1.25773	1.19084	0.49403	0.843014	0.614098	4.72835	8.42322	9.07732	13.0401	13.996	14.8389
	1.18535	3.14446	3.51732	2.23212	6.28949	5.93269	1.90893	6.13073	7.16404	0.322508	2.98076	2.51507	0.628817	0.96779	0.928527	0.254022	0.425549	0.3006	0.461416	2.16076	1.60332	0.524449	0.893551	0.624251	0.250937	0.251047	0.281645	1.23121	3.53505	3.11759	2.59965	7.26912	8.15927	1.04959	1.11591	1.32864	0.479976	0.977647	0.608592	5.00926	8.23969	9.51604	12.6511	14.9884	12.9285
STD	0.154919	0.268637	0.339426	0.232408	0.389483	0.262286	0.387404	0.441585	0.403756	0.0179157	0.0975842	0.153826	0.185782	0.0812149	0.0531363	0.0255225	0.0297869	0.0290686	0.0538583	0.185296	0.0413081	0.0438519	0.0695264	0.0937878	0.012772	0.00947871	0.0127411	0.11117	0.303252	0.23896	0.233058	0.316446	1.2478	0.073521	0.0876175	0.114403	0.058146	0.0869236	0.0188304	0.48196	0.642605	0.350168	0.770598	0.50691	1.20095
Genes	SGR			OsSAG12-2			Osl85			Osl57			OsNAP			OsWRKY23			AOX1a			AOX1b			APX1			APX2			SODB			SODA1			APX8			CatA			CatB
Samples	R893	ls1-1	ls1-2	R893	ls1-1	ls1-2	R893	ls1-1	ls1-2	R893	ls1-1	ls1-2	R893	ls1-1	ls1-2	R893	ls1-1	ls1-2	R893	ls1-1	ls1-2	R893	ls1-1	ls1-2	R893	ls1-1	ls1-2	R893	ls1-1	ls1-2	R893	ls1-1	ls1-2	R893	ls1-1	ls1-2	R893	ls1-1	ls1-2	R893	ls1-1	ls1-2	R893	ls1-1	ls1-2
2^-ΔΔct	1	2.82732	3.12466	2.27978	6.07153	5.63683	1.44095	5.6122	6.73646	0.326447	3.03481	2.34435	0.533265	1.04866	0.902688	0.250675	0.429805	0.266069	0.426379	1.9439	1.61306	0.488776	0.812471	0.728323	0.247591	0.24078	0.288737	1.33078	3.21835	3.35475	2.57747	6.93637	6.66281	1.06249	1.21437	1.3091	0.451065	0.939315	0.621912	4.58531	8.68322	9.13465	12.3988	14.5462	14.2693
STD	0.154919	0.268637	0.339426	0.232408	0.389483	0.262286	0.387404	0.441585	0.403756	0.0179157	0.0975842	0.153826	0.185782	0.0812149	0.0531363	0.0255225	0.0297869	0.0290686	0.0538583	0.185296	0.0413081	0.0438519	0.0695264	0.0937878	0.012772	0.00947871	0.0127411	0.11117	0.303252	0.23896	0.233058	0.316446	1.2478	0.073521	0.0876175	0.114403	0.058146	0.0869236	0.0188304	0.48196	0.642605	0.350168	0.770598	0.50691	1.20095

## Sheet: senescence associated genes3
	R893	ls1-1	ls1-2	R893	ls1-1	ls1-2	R893	ls1-1	ls1-2	R893	ls1-1	ls1-2	R893	ls1-1	ls1-2	R893	ls1-1	ls1-2	R893	ls1-1	ls1-2	R893	ls1-1	ls1-2	R893	ls1-1	ls1-2	R893	ls1-1	ls1-2	R893	ls1-1	ls1-2	R893	ls1-1	ls1-2	R893	ls1-1	ls1-2	R893	ls1-1	ls1-2	R893	ls1-1	ls1-2
Actin (Ct)	17.2256	18.3868	17.7491	17.2256	18.3868	17.7491	17.2256	18.3868	17.7491	17.2256	18.3868	17.7491	17.2256	18.3868	17.7491	17.2256	18.3868	17.7491	17.2256	18.3868	17.7491	17.2256	18.3868	17.7491	17.2256	18.3868	17.7491	17.2256	18.3868	17.7491	17.2256	18.3868	17.7491	17.2256	18.3868	17.7491	17.2256	18.3868	17.7491	17.2256	18.3868	17.7491	17.2256	18.3868	17.7491
	17.3359	18.5661	17.6785	17.3359	18.5661	17.6785	17.3359	18.5661	17.6785	17.3359	18.5661	17.6785	17.3359	18.5661	17.6785	17.3359	18.5661	17.6785	17.3359	18.5661	17.6785	17.3359	18.5661	17.6785	17.3359	18.5661	17.6785	17.3359	18.5661	17.6785	17.3359	18.5661	17.6785	17.3359	18.5661	17.6785	17.3359	18.5661	17.6785	17.3359	18.5661	17.6785	17.3359	18.5661	17.6785
	17.2114	18.4129	17.8066	17.2114	18.4129	17.8066	17.2114	18.4129	17.8066	17.2114	18.4129	17.8066	17.2114	18.4129	17.8066	17.2114	18.4129	17.8066	17.2114	18.4129	17.8066	17.2114	18.4129	17.8066	17.2114	18.4129	17.8066	17.2114	18.4129	17.8066	17.2114	18.4129	17.8066	17.2114	18.4129	17.8066	17.2114	18.4129	17.8066	17.2114	18.4129	17.8066	17.2114	18.4129	17.8066
average	17.2576	18.4553	17.7447	17.2576	18.4553	17.7447	17.2576	18.4553	17.7447	17.2576	18.4553	17.7447	17.2576	18.4553	17.7447	17.2576	18.4553	17.7447	17.2576	18.4553	17.7447	17.2576	18.4553	17.7447	17.2576	18.4553	17.7447	17.2576	18.4553	17.7447	17.2576	18.4553	17.7447	17.2576	18.4553	17.7447	17.2576	18.4553	17.7447	17.2576	18.4553	17.7447	17.2576	18.4553	17.7447
Genes	25.4491	25.1746	24.0226	24.3235	23.8126	23.2224	25.0932	23.9188	22.8271	27.2004	25.4839	24.5954	27.0472	27.0903	26.2285	27.6699	28.4361	27.292	26.5276	25.9093	25.1242	26.7899	27.4281	26.3154	27.8057	28.6871	27.8452	25.0555	25.1203	24.1358	24.4357	24.1475	22.5372	25.5191	26.1852	25.6339	26.5609	26.802	26.6979	22.8124	23.6155	22.2223	22.0871	23.4572	22.4378
	25.3043	25.1059	24.1268	24.2402	24.1282	23.4644	25.4961	23.8279	22.8586	27.2499	25.3277	24.6227	26.2424	26.7357	26.3058	27.5791	28.4403	27.2054	26.685	25.9473	25.2315	26.8719	27.2291	26.3963	27.7992	28.8748	27.6621	25.2106	25.2084	24.013	24.6433	24.1984	22.5746	25.5013	26.0812	25.6046	26.58	26.7499	26.5755	23.0193	23.6775	22.5557	21.8909	23.443	22.2661
	25.2812	25.1008	24.1614	24.2847	24.0987	23.5411	24.7556	23.8408	22.9145	27.321	25.188	24.6265	26.3577	26.8174	26.1089	27.6654	28.578	27.2122	26.6323	25.7122	25.3206	26.6245	27.2098	26.406	27.7454	28.7852	27.7146	25.1212	25.0948	24.1722	24.6329	23.9701	22.8911	25.684	26.0909	25.5856	26.6507	27.5119	26.5826	23.1188	23.5537	22.5119	22.122	23.5038	22.4518
average	25.3449	25.1271	24.1036	24.2828	24.0132	23.4093	25.115	23.8625	22.8667	27.2571	25.3332	24.6149	26.5491	26.8811	26.2144	27.6381	28.4848	27.2365	26.615	25.8563	25.2254	26.7621	27.289	26.3726	27.7834	28.7824	27.7407	25.1291	25.1412	24.107	24.5706	24.1053	22.6676	25.5681	26.1191	25.608	26.5972	27.0213	26.6187	22.9835	23.6156	22.43	22.0333	23.468	22.3852
Δct	8.08724	6.67185	6.35888	7.02516	5.55792	5.66458	7.85737	5.40723	5.122	9.99947	6.87796	6.87019	9.29147	8.42589	8.4697	10.3805	10.0295	9.49183	9.35735	7.40103	7.48071	9.50447	8.83378	8.62784	10.5258	10.3271	9.99593	7.87147	6.68592	6.36228	7.313	5.65008	4.92292	8.31052	7.66389	7.86332	9.33955	8.56601	8.87393	5.72586	5.16031	4.68527	4.77572	5.01272	4.64051
ΔΔct	0	-1.41539	-1.72835	-1.06207	-2.52931	-2.42265	-0.229865	-2.68001	-2.96523	1.91224	-1.20928	-1.21705	1.20423	0.338657	0.382468	2.29327	1.94229	1.40459	1.27012	-0.686202	-0.606524	1.41724	0.746547	0.540604	2.43858	2.23989	1.9087	-0.215764	-1.40131	-1.72496	-0.774237	-2.43715	-3.16432	0.223283	-0.423348	-0.22392	1.25232	0.478771	0.786699	-2.36138	-2.92693	-3.40196	-3.31152	-3.07451	-3.44672
2^-ΔΔct	1	2.66731	3.3135	2.08793	5.77297	5.36156	1.17273	6.40859	7.80952	0.26568	2.31222	2.32471	0.434	0.790777	0.767124	0.204013	0.260202	0.377725	0.414626	1.60904	1.52259	0.374429	0.596028	0.687483	0.184465	0.211702	0.266333	1.16132	2.64142	3.3057	1.71029	5.41573	8.96507	0.856614	1.34104	1.1679	0.419774	0.717589	0.579669	5.13862	7.6049	10.5704	9.9281	8.42404	10.9035
8.08724	8.22346	6.78782	6.27349	7.09789	5.42582	5.4733	7.86763	5.53201	5.07796	9.97482	7.09715	6.8463	9.82163	8.70356	8.47939	10.4443	10.0494	9.54286	9.30204	7.52257	7.37503	9.56428	9.04136	8.56628	10.5801	10.3004	10.0961	7.8299	6.73356	6.38667	7.21009	5.76077	4.7881	8.29351	7.79846	7.88476	9.33524	8.41519	8.94872	5.58681	5.22869	4.4732	4.86153	5.0704	4.68866
	7.96846	6.53974	6.44833	6.90432	5.5621	5.78592	8.16026	5.26177	5.18012	9.91402	6.76161	6.94428	8.90649	8.16954	8.62737	10.2433	9.87413	9.52695	9.34916	7.38114	7.55301	9.53605	8.66302	8.71779	10.4633	10.3087	9.98367	7.87473	6.64228	6.33452	7.30748	5.63224	4.89609	8.16543	7.51512	7.92613	9.24412	8.18381	8.89703	5.68343	5.11138	4.87727	4.55505	4.87684	4.5876
	8.06978	6.68799	6.35483	7.07327	5.68584	5.73452	7.54422	5.4279	5.10792	10.1096	6.77511	6.81998	9.14628	8.40458	8.30235	10.454	10.1651	9.40567	9.42086	7.29939	7.51409	9.41308	8.79697	8.59945	10.534	10.3724	9.90805	7.90979	6.68193	6.36565	7.42143	5.55724	5.08457	8.47261	7.67808	7.77905	9.43929	9.09903	8.77605	5.90733	5.14084	4.70535	4.91057	5.09093	4.64528
	0.136226	-1.29941	-1.81375	-0.989342	-2.66141	-2.61393	-0.219602	-2.55522	-3.00928	1.88759	-0.990082	-1.24094	1.7344	0.61632	0.392157	2.35706	1.96213	1.45563	1.2148	-0.564666	-0.712201	1.47705	0.95412	0.479048	2.49289	2.21314	2.00885	-0.257336	-1.35368	-1.70057	-0.877147	-2.32647	-3.29914	0.206276	-0.288772	-0.202472	1.24801	0.32795	0.861486	-2.50042	-2.85854	-3.61404	-3.2257	-3.01683	-3.39858
	-0.118775	-1.5475	-1.63891	-1.18292	-2.52514	-2.30131	0.0730212	-2.82546	-2.90711	1.82678	-1.32562	-1.14296	0.819258	0.0823039	0.54013	2.15602	1.78689	1.43971	1.26193	-0.706092	-0.534223	1.44882	0.575785	0.630552	2.37607	2.22142	1.89643	-0.21251	-1.44496	-1.75271	-0.779757	-2.455	-3.19115	0.0781957	-0.572117	-0.161102	1.15689	0.096571	0.809793	-2.40381	-2.97585	-3.20997	-3.53218	-3.2104	-3.49964
	-0.0174515	-1.39925	-1.73241	-1.01396	-2.40139	-2.35271	-0.543014	-2.65933	-2.97931	2.02235	-1.31212	-1.26725	1.05904	0.317346	0.215116	2.36673	2.07786	1.31843	1.33362	-0.787849	-0.57315	1.32585	0.709736	0.512213	2.44678	2.28512	1.82081	-0.177447	-1.4053	-1.72158	-0.665808	-2.53	-3.00266	0.385378	-0.409154	-0.308186	1.35205	1.01179	0.688819	-2.17991	-2.94639	-3.38188	-3.17666	-2.99631	-3.44195
	0.909896	2.46129	3.51555	1.98528	6.32651	6.1217	1.16441	5.87758	8.05162	0.270258	1.9863	2.36352	0.300534	0.652333	0.76199	0.195189	0.256649	0.364596	0.430832	1.47904	1.6383	0.359224	0.516156	0.717451	0.177649	0.215665	0.248471	1.19527	2.55562	3.25029	1.83674	5.01576	9.84328	0.866772	1.2216	1.15067	0.421029	0.796668	0.550386	5.65852	7.25282	12.2443	9.35477	8.09388	10.5457
	1.08581	2.9231	3.1143	2.27035	5.75627	4.92907	0.950645	7.08842	7.50116	0.281892	2.50641	2.20833	0.566733	0.944548	0.687709	0.224374	0.289795	0.36864	0.416987	1.63138	1.44816	0.366322	0.670921	0.645929	0.192634	0.214431	0.268607	1.1587	2.72255	3.36992	1.71684	5.48312	9.13336	0.947242	1.4867	1.11814	0.448479	0.935253	0.570464	5.29198	7.86721	9.2533	11.5689	9.25607	11.3109
	1.01217	2.63764	3.32282	2.01945	5.28314	5.10784	1.45701	6.31741	7.88609	0.246158	2.48307	2.40703	0.479951	0.802545	0.861477	0.193885	0.236866	0.40097	0.396771	1.7265	1.48777	0.398915	0.611432	0.701146	0.183419	0.205168	0.283062	1.13088	2.64874	3.29799	1.58646	5.77571	8.01477	0.765579	1.32791	1.23815	0.391735	0.49593	0.620361	4.53125	7.7082	10.4243	9.04214	7.97954	10.8675
STD	0.0883456	0.233042	0.200675	0.155663	0.522441	0.643201	0.254205	0.612925	0.282421	0.0182262	0.293782	0.104447	0.135759	0.146127	0.087188	0.0172391	0.0267442	0.0199358	0.0171297	0.124824	0.100318	0.0211665	0.078069	0.0374836	0.00755774	0.00573743	0.0173731	0.0322931	0.0836472	0.0602223	0.125178	0.38331	0.921833	0.0910283	0.133415	0.0620661	0.0283771	0.224594	0.0360313	0.575003	0.318886	1.50717	1.37749	0.706317	0.384212
Genes	SGR			OsSAG12-2			Osl85			Osl57			OsNAP			OsWRKY23			AOX1a			AOX1b			APX1			APX2			SODB			SODA1			APX8			CatA			CatB
Samples	R893	ls1-1	ls1-2	R893	ls1-1	ls1-2	R893	ls1-1	ls1-2	R893	ls1-1	ls1-2	R893	ls1-1	ls1-2	R893	ls1-1	ls1-2	R893	ls1-1	ls1-2	R893	ls1-1	ls1-2	R893	ls1-1	ls1-2	R893	ls1-1	ls1-2	R893	ls1-1	ls1-2	R893	ls1-1	ls1-2	R893	ls1-1	ls1-2	R893	ls1-1	ls1-2	R893	ls1-1	ls1-2
2^-ΔΔct	1	2.66731	3.3135	2.08793	5.77297	5.36156	1.17273	6.40859	7.80952	0.26568	2.31222	2.32471	0.434	0.790777	0.767124	0.204013	0.260202	0.377725	0.414626	1.60904	1.52259	0.374429	0.596028	0.687483	0.184465	0.211702	0.266333	1.16132	2.64142	3.3057	1.71029	5.41573	8.96507	0.856614	1.34104	1.1679	0.419774	0.717589	0.579669	5.13862	7.6049	10.5704	9.9281	8.42404	10.9035
STD	0.0883456	0.233042	0.200675	0.155663	0.522441	0.643201	0.254205	0.612925	0.282421	0.0182262	0.293782	0.104447	0.135759	0.146127	0.087188	0.0172391	0.0267442	0.0199358	0.0171297	0.124824	0.100318	0.0211665	0.078069	0.0374836	0.00755774	0.00573743	0.0173731	0.0322931	0.0836472	0.0602223	0.125178	0.38331	0.921833	0.0910283	0.133415	0.0620661	0.0283771	0.224594	0.0360313	0.575003	0.318886	1.50717	1.37749	0.706317	0.384212
Genes	SGR			OsSAG12-2			Osl85			Osl57			OsWRKY23			OsNAP			AOX1a			AOX1b			APX1			APX2			SODB			SODA1			APX8			CatA			CatB
Samples	R893	ls1-1	ls1-2	R893	ls1-1	ls1-2	R893	ls1-1	ls1-2	R893	ls1-1	ls1-2	R893	ls1-1	ls1-2	R893	ls1-1	ls1-2	R893	ls1-1	ls1-2	R893	ls1-1	ls1-2	R893	ls1-1	ls1-2	R893	ls1-1	ls1-2	R893	ls1-1	ls1-2	R893	ls1-1	ls1-2	R893	ls1-1	ls1-2	R893	ls1-1	ls1-2	R893	ls1-1	ls1-2
2^-ΔΔct	1	2.54977	3.39229	2.44875	4.83518	6.47423	1.50695	5.39783	7.32782	0.330768	2.51478	2.76405	0.572566	0.973115	0.991238	0.287504	0.273419	0.397251	0.46121	1.53593	1.71835	0.482263	0.829336	0.60571	0.213516	0.222882	0.387817	1.28259	2.76339	3.0974	2.34256	5.8101	7.39391	0.945903	1.1744	1.46629	0.472491	0.67204	0.763085	5.01623	8.74445	9.47497	15.1365	9.84935	15.6402
STD	0.0926011	0.182168	0.112511	0.0486671	0.421738	0.692313	0.0848847	0.731137	1.05237	0.0414655	0.131832	0.217026	0.0242312	0.0589161	0.0707595	0.0495283	0.0173131	0.0328734	0.0247772	0.0331813	0.151772	0.020938	0.0711476	0.0376423	0.0432651	0.0105379	0.0140462	0.104959	0.168568	0.331863	0.157802	0.0942809	0.565943	0.243341	0.14142	0.177875	0.0612794	0.126307	0.0260321	0.364608	0.715506	0.705252	1.35329	0.381535	0.898905
	SGR			OsSAG12-2			Osl85			Osl57			OsNAP			OsWRKY23			AOX1a			AOX1b			APX1			APX2			SODB			SODA1			APX8			CatA			CatB
Genes	R893	ls1-1	ls1-2	R893	ls1-1	ls1-2	R893	ls1-1	ls1-2	R893	ls1-1	ls1-2	R893	ls1-1	ls1-2	R893	ls1-1	ls1-2	R893	ls1-1	ls1-2	R893	ls1-1	ls1-2	R893	ls1-1	ls1-2	R893	ls1-1	ls1-2	R893	ls1-1	ls1-2	R893	ls1-1	ls1-2	R893	ls1-1	ls1-2	R893	ls1-1	ls1-2	R893	ls1-1	ls1-2
2^-ΔΔct	1	2.82732	3.12466	2.27978	6.07153	5.63683	1.44095	5.6122	6.73646	0.326447	3.03481	2.34435	0.533265	1.04866	0.902688	0.250675	0.429805	0.266069	0.426379	1.9439	1.61306	0.488776	0.812471	0.728323	0.247591	0.24078	0.288737	1.33078	3.21835	3.35475	2.57747	6.93637	6.66281	1.06249	1.21437	1.3091	0.451065	0.939315	0.621912	4.58531	8.68322	9.13465	12.3988	14.5462	14.2693
STD	0.154919	0.268637	0.339426	0.232408	0.389483	0.262286	0.387404	0.441585	0.403756	0.0179157	0.0975842	0.153826	0.185782	0.0812149	0.0531363	0.0255225	0.0297869	0.0290686	0.0538583	0.185296	0.0413081	0.0438519	0.0695264	0.0937878	0.012772	0.00947871	0.0127411	0.11117	0.303252	0.23896	0.233058	0.316446	1.2478	0.073521	0.0876175	0.114403	0.058146	0.0869236	0.0188304	0.48196	0.642605	0.350168	0.770598	0.50691	1.20095
	SGR			OsSAG12-2			Osl85			Osl57			OsNAP			OsWRKY23			AOX1a			AOX1b			APX1			APX2			SODB			SODA1			APX8			CatA			CatB
Genes	R893	ls1-1	ls1-2	R893	ls1-1	ls1-2	R893	ls1-1	ls1-2	R893	ls1-1	ls1-2	R893	ls1-1	ls1-2	R893	ls1-1	ls1-2	R893	ls1-1	ls1-2	R893	ls1-1	ls1-2	R893	ls1-1	ls1-2	R893	ls1-1	ls1-2	R893	ls1-1	ls1-2	R893	ls1-1	ls1-2	R893	ls1-1	ls1-2	R893	ls1-1	ls1-2	R893	ls1-1	ls1-2
2^-ΔΔct	1	2.66731	3.3135	2.08793	5.77297	5.36156	1.17273	6.40859	7.80952	0.26568	2.31222	2.32471	0.434	0.790777	0.767124	0.204013	0.260202	0.377725	0.414626	1.60904	1.52259	0.374429	0.596028	0.687483	0.184465	0.211702	0.266333	1.16132	2.64142	3.3057	1.71029	5.41573	8.96507	0.856614	1.34104	1.1679	0.419774	0.717589	0.579669	5.13862	7.6049	10.5704	9.9281	8.42404	10.9035
STD	0.0883456	0.233042	0.200675	0.155663	0.522441	0.643201	0.254205	0.612925	0.282421	0.0182262	0.293782	0.104447	0.135759	0.146127	0.087188	0.0172391	0.0267442	0.0199358	0.0171297	0.124824	0.100318	0.0211665	0.078069	0.0374836	0.00755774	0.00573743	0.0173731	0.0322931	0.0836472	0.0602223	0.125178	0.38331	0.921833	0.0910283	0.133415	0.0620661	0.0283771	0.224594	0.0360313	0.575003	0.318886	1.50717	1.37749	0.706317	0.384212
	SGR			OsSAG12-2			Osl85			Osl57			OsNAP			OsWRKY23			AOX1a			AOX1b			APX1			APX2			SODB			SODA1			APX8			CatA			CatB
	1	2.54977	3.39229	2.44875	4.83518	6.47423	1.50695	5.39783	7.32782	0.330768	2.51478	2.76405	0.572566	0.973115	0.991238	0.287504	0.273419	0.397251	0.46121	1.53593	1.71835	0.482263	0.829336	0.60571	0.213516	0.222882	0.387817	1.28259	2.76339	3.0974	2.34256	5.8101	7.39391	0.945903	1.1744	1.46629	0.472491	0.67204	0.763085	5.01623	8.74445	9.47497	15.1365	9.84935	15.6402
	1	2.82732	3.12466	2.27978	6.07153	5.63683	1.44095	5.6122	6.73646	0.326447	3.03481	2.34435	0.533265	1.04866	0.902688	0.250675	0.429805	0.266069	0.426379	1.9439	1.61306	0.488776	0.812471	0.728323	0.247591	0.24078	0.288737	1.33078	3.21835	3.35475	2.57747	6.93637	6.66281	1.06249	1.21437	1.3091	0.451065	0.939315	0.621912	4.58531	8.68322	9.13465	12.3988	14.5462	14.2693
	1	2.66731	3.3135	2.08793	5.77297	5.36156	1.17273	6.40859	7.80952	0.26568	2.31222	2.32471	0.434	0.790777	0.767124	0.204013	0.260202	0.377725	0.414626	1.60904	1.52259	0.374429	0.596028	0.687483	0.184465	0.211702	0.266333	1.16132	2.64142	3.3057	1.71029	5.41573	8.96507	0.856614	1.34104	1.1679	0.419774	0.717589	0.579669	5.13862	7.6049	10.5704	9.9281	8.42404	10.9035
SD	0	0.11375	0.112296	0.147405	0.526746	0.473175	0.144533	0.434845	0.43884	0.0297166	0.30434	0.202635	0.0583082	0.108246	0.0921626	0.034164	0.0770255	0.05779	0.0197805	0.177609	0.079997	0.052436	0.10623	0.0509778	0.0257984	0.0119763	0.0527857	0.0712947	0.248264	0.111567	0.366204	0.644325	0.960524	0.0842951	0.0710317	0.121873	0.0216468	0.116749	0.078426	0.237306	0.523356	0.612579	2.12724	2.6156	1.99009
average	1	2.68147	3.27681	2.27215	5.55989	5.82421	1.37354	5.80621	7.29127	0.307631	2.6206	2.4777	0.513277	0.937516	0.887017	0.247397	0.321142	0.347015	0.434072	1.69629	1.618	0.448489	0.745945	0.673839	0.215191	0.225121	0.314296	1.25823	2.87438	3.25262	2.2101	6.05407	7.67393	0.955003	1.24327	1.31443	0.447776	0.776315	0.654888	4.91338	8.34419	9.72668	12.4878	10.9399	13.6044
P-avlue (T.TEST)		0.00228039	0.00121409		0.00859771	0.00514163		0.00230568	0.00118894		0.00807717	0.00370977		0.0155839	0.0126568		0.310766	0.119851		0.00909559	0.00136988		0.0397475	0.0121044		0.657306	0.0999956		0.00766806	9.70645e-05		0.0043319	0.00816427		0.0219346	0.031901		0.0534126	0.0559405		0.00456795	0.00355632		0.552916	0.616677

## Sheet: Tissue expression
	Root	Stem	Leaf	Panicle
Actin (Ct)	18.1739	17.7477	17.4446	17.4341
	17.7024	17.6407	17.2087	17.5229
	17.4359	17.5094	17.5829	17.6577
	17.9891	17.2203	17.0267	17.5862
	18.1623	17.8849	17.2097	17.729
	17.2861	17.0939	17.9294	17.7513
	17.1458	17.9398	17.5737	17.4299
	17.2312	18.0919	17.7317	17.3972
	17.4134	17.8027	17.9313	17.2126
average	17.6156	17.6591	17.5154	17.5245
Genes	27.8999	26.4104	26.4301	26.0364
	27.8843	26.3846	26.318	26.1564
	27.4557	26.5118	26.299	25.7998
	27.967	26.3677	26.045	25.5896
	27.9362	26.3723	26.2425	25.8035
	27.9478	26.0361	26.3298	25.9685
	27.8856	26.3674	26.4784	25.7542
	28.0844	26.3352	26.442	25.8222
	28.0464	26.7785	26.27	25.5767
average	27.9008	26.396	26.3172	25.8341
Δct	10.2852	8.73693	8.80178	8.30959
ΔΔct	0	-1.54831	-1.48346	-1.97566
2^-ΔΔct	1	2.92474	2.79619	3.93307
10.2852	9.72601	8.66263	8.98548	8.60225
	10.1818	8.74392	9.10928	8.63351
	10.0198	9.00239	8.71609	8.14211
	-0.559231	-1.62261	-1.29976	-1.68299
	-0.103405	-1.54132	-1.17596	-1.65173
	-0.265429	-1.28285	-1.56915	-2.14313
	1.47348	3.07932	2.46188	3.21092
	1.07431	2.91061	2.25943	3.1421
	1.20199	2.4332	2.9673	4.4172
SD	0.20386	0.335126	0.364581	0.717135

## Sheet: Expression in leaves
	Young leaves	Mature leaves	Senescent leaves
Actin (Ct)	17.767	17.8458	18.2467
	17.9362	17.8604	18.1817
	17.9478	17.5794	18.1008
	18.1344	17.6583	18.0409
	17.9899	17.6561	18.1229
	17.9945	17.8536	18.3368
	17.9164	17.7237	17.6921
	17.6542	17.6297	17.5755
	17.7809	17.2888	17.9708
average	17.9024	17.6773	18.0298
Genes	28.4659	25.0061	26.1285
	28.4898	25.0207	26.2135
	28.2987	25.129	26.2509
	26.7673	25.0942	27.9974
	27.012	25.2673	27.8102
	28.9894	25.146	25.4356
	27.1569	26.514	25.8734
	27.4849	26.3263	26.3887
	27.137	26.3539	26.6287
average	27.7558	25.5397	26.5252
Δct	9.85342	7.86242	8.49544
ΔΔct	0	-1.991	-1.35798
2^-ΔΔct	1	3.97511	2.56327
9.85342	10.6989	7.16026	7.88188
	10.5536	7.16028	8.03185
	10.3509	7.54958	8.15016
	0.845509	-2.69316	-1.97154
	0.700227	-2.69314	-1.82157
	0.497466	-2.30384	-1.70326
	0.556514	6.46727	3.92186
	0.615475	6.46721	3.53466
	0.70835	4.9377	3.25635
SD	0.0765463	0.883076	0.334235

## Sheet: Expression level in ls1 mutants
	R893	ls1-1	ls1-2			R893	ls1-1	ls1-2
Actin (Ct)	17.3911	17.1896	16.9555		Actin (Ct)	17.3911	17.1896	16.9555
	17.5166	17.2891	17.0616			17.5166	17.2891	17.0616
	17.4274	17.2181	17.1077			17.4274	17.2181	17.1077
	17.389	17.589	17.7781			17.389	17.589	17.7781
	17.3133	17.6964	17.8371			17.3133	17.6964	17.8371
	17.4311	17.9346	17.6236			17.4311	17.9346	17.6236
	17.5658	17.7111	17.7834			17.5658	17.7111	17.7834
	17.4973	18.118	17.7232			17.4973	18.118	17.7232
	17.2591	18.127	17.8234			17.2591	18.127	17.8234
average	17.4212	17.6526	17.5215
Genes	26.2553	35.3664	36.2644		DSP2( (Ct))	26.2553	40.3664	36.2644
	25.8754	37.4423	36.1315			25.8754	37.4423	Undetermined
	26.2481	41.8991	35.9985			26.2481	41.8991	35.9985
	26.2644	33.3175	36.3883			26.2644	33.3175	36.3883
	26.2714	33.7205	38.1334			26.2714	33.7205	38.1334
	25.9985	33.519	37.4107			25.9985	Undetermined	37.4107
	27.4416	33.519	36.7024			27.4416	Undetermined	36.7024
	27.4265	38.3153	37.8976			27.4265	38.3153	37.8976
	27.2962	38.3153	39.8755			27.2962	Undetermined	39.8755
average	26.5642	38.3153	37.2003
Δct	9.14298	20.6627	19.6788
ΔΔct	0	11.5198	10.5358
2^-ΔΔct	1	0.00034057	0.000673622
9.14298	8.86425	18.1768	19.309
	8.35885	20.1532	19.0698
	8.82074	24.681	18.8908
	-0.278728	9.03385	10.166
	-0.784131	11.0102	9.92685
	-0.322244	15.538	9.74779
	1.21312	0.00190783	0.000870415
	1.72205	0.000484843	0.00102736
	1.25027	2.10183e-05	0.00116311
SD	0.283716	0.0009832	0.000146476
